# Supplementary material for: Burden and Epidemiology of Human Intestinal Giardia duodenalis Infection in Colombia: A Systematic Review
Source: Trop Med Infect Dis. 2022 Oct 21;7(10):325. doi: 10.3390/tropicalmed7100325 (PMC9608748; doi:10.3390/tropicalmed7100325)
Supplement: Supplementary file 1 [file tropicalmed-07-00325-s001.zip]

Archive with 1 entries (1 files):
- tropicalmed-1930630-supplementary.pdf
